# Supplementary material for: Body weight distortions in an auditory-driven body illusion in subclinical and clinical eating disorders
Source: Sci Rep. 2022 Nov 21;12:20031. doi: 10.1038/s41598-022-24452-7 (PMC9681758; doi:10.1038/s41598-022-24452-7)
Supplement: Supplementary file 2 — Supplementary Information 2. [file 41598_2022_24452_MOESM2_ESM.csv]

Dataset Experiment 1
Variables/grouped data	Explanations
ID	Participant's ID
SEDgroup	SED group: low, medium, high
EDEQ	EDE-Q score
height	participant's height in cm
weight	participant's weight in kg
bmi	participant's bmi
age	participant's age
Questionnaire data	11 items for each condition (baseline, Control, Low, High): Happiness, Arousal, Dominance, Speed, Weight, Straightness, Agency, Vividness, Surprise, Feet Localization
Body visualization raw data	Body visualization data for baseline and the three sound conditions: baseline_BodyVisualization, Control_BodyVisualization, Low_BodyVisualization, High_BodyVisualization
Weight differential	Difference between represented weight at baseline and actual weight
Body visualization LOG data	Log Body Visualization data for the three sound conditions: LOG_Control_BodyVisualization, LOG_Low_BodyVisualization, LOG_High_BodyVisualization
Gait Zscores data	Zscores gait data for the three sound conditions: Acceleration (Zscore_Control_Acceleration, Zscore_Low_Acceleration, Zscore_High_Acceleration) and Stride Time (Zscore_Control_StrideTime, Zscore_Low_StrideTime, Zscore_StrideTime)
							Questionnaire data
ID	SEDgroup	EDEQ	height	weight	bmi	age	baseline_Happiness	baseline_Arousal	baseline_Dominance	baseline_Speed	baseline_Weight	baseline_Strength	baseline_Straightness	baseline_Agency	baseline_Vividness	baseline_Surprise	baseline_Feetlocalization	Control_Happiness	Control_Arousal	Control_Dominance	Control_Speed	Control_Weight	Control_Strength	Control_Straightness	Control_Agency	Control_Vividness	Control_Surprise	Control_Feetlocalization	Low_Happiness	Low_Arousal	Low_Dominance	Low_Speed	Low_Weight	Low_Strength	Low_Straightness	Low_Agency	Low_Vividness	Low_Surprise	Low_Feetlocalization	High_Happiness	High_Arousal	High_Dominance	High_Speed	High_Weight	High_Strength	High_Straightness	High_Agency	High_Vividness	High_Surprise
1	low	0.19	165.00	53.00	19.47	18.00	6.00	4.00	4.00	4.00	3.00	4.00	4.00	7.00	4.00	4.00	6.00	6.00	5.00	4.00	5.00	4.00	5.00	4.00	7.00	2.00	4.00	7.00	6.00	5.00	4.00	2.00	5.00	5.00	4.00	7.00	3.00	2.00	7.00	6.00	5.00	4.00	5.00	3.00	5.00	5.00	7.00	2.00	1.00
2	low	0.14	167.00	46.00	16.49	18.00	6.00	5.00	5.00	4.00	4.00	5.00	4.00	5.00	4.00	4.00	6.00	6.00	6.00	4.00	6.00	3.00	6.00	6.00	6.00	4.00	3.00	7.00	6.00	5.00	4.00	5.00	2.00	6.00	6.00	7.00	2.00	4.00	7.00	5.00	5.00	4.00	5.00	3.00	5.00	6.00	6.00	3.00	3.00
3	low	0.41	166.00	58.00	21.05	19.00	7.00	4.00	4.00	4.00	4.00	5.00	5.00	6.00	2.00	1.00	7.00	7.00	0.00	4.00	6.00	3.00	6.00	4.00	7.00	1.00	1.00	7.00	7.00	1.00	4.00	5.00	3.00	5.00	4.00	7.00	1.00	1.00	7.00	7.00	1.00	4.00	6.00	3.00	5.00	4.00	7.00	1.00	1.00
4	low	0.30	159.00	58.00	22.94	18.00	3.00	1.00	4.00	3.00	4.00	6.00	5.00	6.00	2.00	5.00	6.00	5.00	5.00	2.00	6.00	3.00	3.00	6.00	5.00	3.00	7.00	5.00	5.00	3.00	5.00	5.00	3.00	3.00	6.00	5.00	5.00	3.00	3.00	7.00	2.00	6.00	7.00	2.00	5.00	7.00	7.00	2.00	3.00
5	low	0.14	158.00	41.00	16.42	24.00	5.00	0.00	4.00	2.00	4.00	4.00	6.00	5.00	1.00	1.00	7.00	4.00	0.00	4.00	2.00	6.00	3.00	3.00	4.00	1.00	1.00	7.00	3.00	0.00	4.00	1.00	6.00	3.00	4.00	5.00	1.00	1.00	6.00	3.00	0.00	4.00	2.00	6.00	3.00	4.00	5.00	1.00	1.00
6	low	0.14	168.00	56.00	19.84	25.00	8.00	5.00	4.00	5.00	2.00	5.00	4.00	6.00	4.00	1.00	6.00	8.00	6.00	4.00	6.00	2.00	6.00	5.00	6.00	2.00	3.00	7.00	7.00	5.00	4.00	5.00	4.00	4.00	4.00	6.00	5.00	5.00	6.00	7.00	6.00	4.00	6.00	2.00	5.00	5.00	6.00	4.00	4.00
7	low	0.33	169.00	60.00	21.01	22.00	7.00	4.00	4.00	4.00	5.00	4.00	4.00	5.00	3.00	2.00	6.00	4.00	4.00	4.00	3.00	5.00	5.00	3.00	4.00	5.00	5.00	4.00	4.00	4.00	4.00	3.00	6.00	5.00	2.00	3.00	5.00	5.00	3.00	4.00	4.00	4.00	5.00	2.00	4.00	5.00	4.00	5.00	5.00
8	low	0.43	158.00	49.00	19.63	20.00	5.00	5.00	4.00	4.00	4.00	4.00	4.00	6.00	2.00	4.00	6.00	4.00	4.00	4.00	5.00	3.00	4.00	4.00	5.00	2.00	5.00	3.00	4.00	4.00	4.00	5.00	5.00	4.00	4.00	5.00	4.00	4.00	5.00	4.00	4.00	4.00	5.00	2.00	4.00	4.00	5.00	3.00	4.00
9	low	0.17	157.00	47.00	19.07	19.00	4.00	1.00	4.00	5.00	3.00	5.00	4.00	6.00	3.00	2.00	6.00	4.00	3.00	4.00	3.00	4.00	4.00	4.00	7.00	4.00	3.00	6.00	4.00	3.00	3.00	2.00	6.00	3.00	3.00	7.00	3.00	4.00	5.00	4.00	2.00	4.00	5.00	2.00	4.00	5.00	7.00	3.00	5.00
10	low	0.19	170.00	51.00	17.65	23.00	6.00	1.00	4.00	3.00	2.00	4.00	4.00	6.00	2.00	2.00	6.00	5.00	0.00	4.00	4.00	2.00	4.00	4.00	6.00	4.00	4.00	6.00	5.00	0.00	4.00	2.00	2.00	4.00	3.00	6.00	4.00	3.00	6.00	5.00	0.00	4.00	3.00	1.00	4.00	3.00	6.00	4.00	4.00
11	low	0.30	172.00	56.00	18.93	19.00	5.00	5.00	5.00	6.00	5.00	5.00	4.00	4.00	3.00	2.00	6.00	5.00	1.00	3.00	6.00	4.00	3.00	5.00	6.00	2.00	2.00	6.00	3.00	1.00	4.00	6.00	5.00	5.00	5.00	6.00	3.00	4.00	6.00	3.00	2.00	4.00	6.00	6.00	4.00	4.00	6.00	2.00	2.00
12	low	0.20	166.00	55.00	19.96	21.00	6.00	4.00	4.00	3.00	4.00	6.00	4.00	6.00	5.00	3.00	6.00	4.00	2.00	4.00	5.00	5.00	4.00	3.00	4.00	5.00	5.00	3.00	4.00	2.00	6.00	6.00	5.00	5.00	4.00	6.00	3.00	3.00	5.00	4.00	1.00	3.00	5.00	5.00	3.00	3.00	3.00	4.00	5.00
13	low	0.41	173.00	58.00	19.38	32.00	7.00	0.00	5.00	1.00	5.00	5.00	5.00	5.00	3.00	3.00	4.00	7.00	1.00	5.00	5.00	4.00	6.00	6.00	6.00	2.00	3.00	5.00	7.00	1.00	5.00	3.00	6.00	6.00	6.00	6.00	2.00	3.00	5.00	7.00	1.00	7.00	6.00	3.00	6.00	6.00	6.00	2.00	2.00
14	low	0.30	169.00	54.00	18.91	19.00	6.00	3.00	4.00	3.00	3.00	6.00	5.00	1.00	3.00	2.00	2.00	2.00	2.00	3.00	2.00	6.00	4.00	2.00	6.00	6.00	5.00	5.00	3.00	5.00	5.00	2.00	6.00	5.00	2.00	2.00	5.00	7.00	2.00	5.00	3.00	3.00	4.00	3.00	5.00	3.00	6.00	2.00	2.00
15	low	0.43	163.00	50.00	18.82	21.00	4.00	4.00	3.00	5.00	3.00	3.00	4.00	5.00	4.00	5.00	6.00	4.00	5.00	3.00	5.00	5.00	3.00	4.00	4.00	4.00	4.00	3.00	2.00	5.00	3.00	6.00	5.00	3.00	3.00	3.00	3.00	5.00	2.00	3.00	3.00	3.00	6.00	3.00	3.00	5.00	5.00	5.00	4.00
16	low	0.14	166.00	58.00	21.05	30.00	7.00	2.00	4.00	6.00	4.00	6.00	4.00	7.00	1.00	1.00	7.00	4.00	4.00	3.00	4.00	3.00	3.00	4.00	5.00	3.00	4.00	6.00	5.00	3.00	6.00	3.00	5.00	4.00	3.00	4.00	2.00	1.00	4.00	6.00	3.00	4.00	7.00	2.00	3.00	4.00	4.00	2.00	2.00
17	low	0.30	155.00	70.00	29.14	20.00	5.00	5.00	6.00	5.00	4.00	5.00	4.00	6.00	5.00	5.00	6.00	6.00	6.00	6.00	6.00	5.00	5.00	4.00	6.00	6.00	6.00	6.00	6.00	6.00	6.00	6.00	6.00	5.00	4.00	6.00	6.00	6.00	5.00	6.00	6.00	5.00	6.00	5.00	6.00	4.00	5.00	6.00	6.00
18	low	0.29	163.00	55.00	20.70	32.00	4.00	4.00	4.00	4.00	4.00	4.00	4.00	2.00	2.00	4.00	4.00	4.00	1.00	4.00	4.00	3.00	4.00	4.00	7.00	1.00	1.00	7.00	6.00	1.00	4.00	3.00	4.00	4.00	4.00	7.00	1.00	1.00	7.00	4.00	2.00	4.00	4.00	5.00	4.00	4.00	7.00	4.00	1.00
19	low	0.33	170.00	46.00	15.92	22.00	6.00	1.00	4.00	4.00	2.00	5.00	6.00	6.00	2.00	5.00	6.00	8.00	0.00	1.00	3.00	4.00	4.00	4.00	7.00	4.00	4.00	7.00	8.00	0.00	2.00	3.00	3.00	3.00	5.00	7.00	4.00	4.00	7.00	8.00	0.00	2.00	4.00	3.00	4.00	6.00	7.00	4.00	4.00
20	low	0.44	151.00	39.00	17.10	21.00	5.00	4.00	3.00	3.00	4.00	4.00	5.00	7.00	3.00	1.00	7.00	4.00	3.00	4.00	2.00	5.00	4.00	3.00	7.00	4.00	3.00	6.00	5.00	4.00	3.00	4.00	4.00	3.00	4.00	7.00	4.00	2.00	7.00	5.00	4.00	3.00	2.00	5.00	3.00	4.00	6.00	5.00	5.00
21	low	0.14	162.00	56.00	21.34	25.00	7.00	5.00	4.00	4.00	3.00	4.00	4.00	7.00	2.00	2.00	6.00	5.00	4.00	4.00	5.00	3.00	4.00	5.00	6.00	5.00	2.00	6.00	5.00	4.00	4.00	5.00	5.00	3.00	3.00	6.00	3.00	2.00	6.00	5.00	4.00	4.00	5.00	5.00	4.00	3.00	6.00	3.00	4.00
22	high	3.86	160.00	56.00	21.88	18.00	4.00	4.00	4.00	4.00	6.00	5.00	5.00	5.00	5.00	3.00	4.00	4.00	2.00	4.00	4.00	4.00	4.00	3.00	7.00	4.00	3.00	3.00	4.00	2.00	4.00	4.00	4.00	4.00	4.00	7.00	4.00	3.00	3.00	4.00	2.00	4.00	4.00	5.00	4.00	3.00	7.00	3.00	3.00
23	high	3.28	160.00	63.00	24.61	23.00	4.00	5.00	3.00	5.00	5.00	3.00	3.00	6.00	3.00	4.00	5.00	4.00	4.00	4.00	4.00	4.00	4.00	4.00	6.00	5.00	4.00	5.00	3.00	3.00	3.00	1.00	7.00	3.00	2.00	5.00	2.00	4.00	5.00	6.00	2.00	6.00	6.00	2.00	6.00	6.00	6.00	7.00	6.00
24	high	3.31	165.00	55.00	20.20	20.00	3.00	5.00	4.00	4.00	5.00	4.00	4.00	6.00	3.00	2.00	7.00	3.00	0.00	5.00	6.00	5.00	4.00	4.00	7.00	5.00	3.00	6.00	3.00	0.00	6.00	4.00	5.00	4.00	4.00	6.00	5.00	3.00	7.00	2.00	0.00	4.00	6.00	6.00	4.00	4.00	6.00	4.00	3.00
25	high	3.97	157.00	57.00	23.12	24.00	2.00	3.00	4.00	6.00	5.00	5.00	3.00	6.00	5.00	3.00	6.00	2.00	2.00	5.00	6.00	3.00	6.00	3.00	2.00	2.00	4.00	7.00	2.00	6.00	6.00	6.00	3.00	6.00	3.00	3.00	5.00	6.00	7.00	2.00	2.00	6.00	6.00	3.00	6.00	2.00	2.00	2.00	5.00
26	high	4.04	165.00	63.00	23.14	19.00	6.00	4.00	2.00	3.00	6.00	3.00	4.00	4.00	3.00	3.00	7.00	4.00	4.00	4.00	5.00	2.00	5.00	4.00	7.00	5.00	4.00	6.00	4.00	4.00	4.00	4.00	4.00	4.00	4.00	6.00	4.00	4.00	5.00	4.00	4.00	4.00	5.00	2.00	5.00	4.00	7.00	4.00	4.00
27	high	3.01	164.00	53.00	19.71	20.00	6.00	4.00	4.00	3.00	4.00	4.00	3.00	6.00	4.00	6.00	5.00	4.00	2.00	3.00	3.00	5.00	3.00	3.00	7.00	4.00	3.00	6.00	3.00	4.00	4.00	4.00	6.00	4.00	4.00	7.00	5.00	4.00	6.00	3.00	3.00	3.00	4.00	6.00	4.00	4.00	7.00	5.00	3.00
28	high	3.53	170.00	96.00	33.22	23.00	4.00	5.00	2.00	3.00	6.00	5.00	4.00	7.00	3.00	1.00	6.00	5.00	4.00	4.00	4.00	4.00	3.00	3.00	6.00	5.00	6.00	5.00	5.00	4.00	4.00	3.00	6.00	5.00	4.00	5.00	5.00	5.00	5.00	5.00	3.00	4.00	6.00	3.00	5.00	5.00	6.00	3.00	5.00
29	high	4.91	162.00	71.00	27.05	18.00	5.00	4.00	3.00	5.00	6.00	6.00	3.00	5.00	4.00	4.00	5.00	2.00	3.00	3.00	2.00	6.00	2.00	2.00	7.00	2.00	3.00	7.00	4.00	3.00	4.00	3.00	3.00	3.00	6.00	6.00	3.00	4.00	6.00	5.00	3.00	4.00	6.00	4.00	2.00	5.00	6.00	3.00	3.00
30	high	3.97	163.00	52.00	19.57	20.00	6.00	0.00	6.00	2.00	4.00	5.00	3.00	7.00	2.00	1.00	1.00	3.00	5.00	4.00	2.00	5.00	4.00	4.00	7.00	2.00	2.00	1.00	3.00	4.00	4.00	2.00	4.00	3.00	4.00	7.00	1.00	1.00	1.00	3.00	5.00	3.00	2.00	5.00	4.00	5.00	6.00	5.00	5.00
31	high	4.05	170.00	62.00	21.45	18.00	3.00	1.00	6.00	5.00	4.00	6.00	4.00	6.00	3.00	4.00	6.00	4.00	4.00	4.00	6.00	3.00	5.00	5.00	6.00	4.00	2.00	6.00	4.00	4.00	4.00	4.00	5.00	6.00	3.00	5.00	4.00	4.00	3.00	8.00	4.00	4.00	6.00	2.00	4.00	4.00	2.00	4.00	6.00
32	high	3.84	168.00	58.00	20.55	21.00	6.00	3.00	4.00	5.00	6.00	5.00	6.00	6.00	4.00	3.00	6.00	3.00	3.00	4.00	5.00	4.00	4.00	3.00	6.00	6.00	2.00	6.00	4.00	3.00	3.00	5.00	4.00	5.00	4.00	6.00	3.00	2.00	6.00	5.00	5.00	6.00	5.00	5.00	6.00	6.00	5.00	1.00	6.00
33	high	3.48	165.00	58.00	21.30	20.00	4.00	5.00	6.00	4.00	4.00	5.00	4.00	7.00	1.00	1.00	4.00	4.00	3.00	4.00	5.00	5.00	6.00	4.00	7.00	4.00	5.00	4.00	6.00	5.00	4.00	5.00	4.00	6.00	4.00	7.00	1.00	3.00	1.00	4.00	4.00	4.00	3.00	4.00	3.00	4.00	7.00	1.00	4.00
34	high	3.87	163.00	71.00	26.72	24.00	3.00	4.00	1.00	2.00	6.00	3.00	3.00	7.00	2.00	3.00	7.00	3.00	5.00	2.00	4.00	6.00	3.00	3.00	7.00	3.00	2.00	6.00	3.00	5.00	2.00	3.00	6.00	1.00	3.00	7.00	3.00	3.00	6.00	4.00	4.00	3.00	3.00	6.00	3.00	3.00	6.00	3.00	4.00
35	high	3.04	164.00	63.00	23.42	21.00	6.00	6.00	5.00	4.00	5.00	5.00	5.00	6.00	3.00	3.00	5.00	4.00	4.00	4.00	4.00	4.00	5.00	4.00	5.00	3.00	3.00	5.00	3.00	4.00	4.00	5.00	6.00	5.00	4.00	3.00	4.00	5.00	5.00	4.00	4.00	4.00	4.00	3.00	4.00	4.00	3.00	3.00	3.00
36	high	2.99	156.00	56.00	23.01	29.00	3.00	4.00	4.00	5.00	5.00	5.00	5.00	4.00	4.00	3.00	7.00	8.00	6.00	8.00	6.00	5.00	6.00	6.00	6.00	4.00	6.00	7.00	8.00	5.00	8.00	6.00	5.00	6.00	5.00	7.00	4.00	6.00	7.00	8.00	6.00	8.00	6.00	5.00	5.00	5.00	6.00	4.00	6.00
37	high	3.73	170.00	88.00	30.45	23.00	3.00	5.00	5.00	6.00	7.00	3.00	5.00	6.00	5.00	3.00	3.00	2.00	2.00	2.00	2.00	6.00	2.00	2.00	6.00	3.00	3.00	5.00	3.00	3.00	3.00	3.00	5.00	3.00	3.00	3.00	5.00	5.00	3.00	5.00	5.00	6.00	6.00	2.00	6.00	6.00	2.00	2.00	3.00
38	high	3.62	170.00	97.00	33.56	23.00	8.00	4.00	4.00	4.00	6.00	6.00	4.00	6.00	5.00	4.00	3.00	5.00	4.00	4.00	6.00	3.00	4.00	5.00	7.00	3.00	4.00	6.00	5.00	4.00	4.00	5.00	3.00	4.00	5.00	7.00	3.00	4.00	5.00	5.00	5.00	4.00	5.00	3.00	4.00	5.00	7.00	3.00	4.00
39	high	5.19	160.00	53.00	20.70	23.00	4.00	5.00	4.00	4.00	6.00	3.00	4.00	6.00	2.00	5.00	5.00	6.00	3.00	3.00	7.00	2.00	6.00	4.00	7.00	6.00	3.00	3.00	2.00	4.00	5.00	5.00	6.00	4.00	4.00	7.00	2.00	5.00	5.00	3.00	5.00	5.00	6.00	2.00	6.00	4.00	7.00	6.00	4.00
40	medium	2.00	160.00	63.00	24.61	23.00	6.00	2.00	4.00	3.00	6.00	2.00	2.00	5.00	3.00	4.00	5.00	4.00	4.00	3.00	3.00	4.00	4.00	4.00	4.00	5.00	4.00	4.00	3.00	4.00	3.00	3.00	5.00	3.00	4.00	3.00	5.00	4.00	3.00	6.00	5.00	4.00	5.00	3.00	4.00	5.00	5.00	3.00	5.00
41	medium	1.41	174.00	66.00	21.80	21.00	6.00	4.00	4.00	4.00	6.00	6.00	6.00	4.00	3.00	5.00	3.00	7.00	6.00	6.00	7.00	3.00	6.00	6.00	6.00	3.00	3.00	6.00	7.00	5.00	5.00	6.00	5.00	6.00	6.00	6.00	3.00	5.00	6.00	6.00	6.00	6.00	6.00	5.00	6.00	6.00	6.00	3.00	3.00
42	medium	1.76	158.00	57.00	22.83	19.00	5.00	5.00	5.00	3.00	6.00	5.00	4.00	4.00	3.00	3.00	5.00	4.00	4.00	5.00	4.00	5.00	5.00	3.00	5.00	3.00	3.00	5.00	4.00	4.00	5.00	4.00	5.00	5.00	3.00	5.00	3.00	2.00	5.00	4.00	4.00	5.00	4.00	5.00	5.00	3.00	5.00	3.00	2.00
43	medium	1.24	161.00	53.00	20.45	22.00	6.00	1.00	5.00	5.00	4.00	5.00	5.00	7.00	5.00	4.00	5.00	5.00	5.00	4.00	5.00	3.00	4.00	3.00	7.00	4.00	4.00	5.00	3.00	3.00	5.00	3.00	6.00	5.00	3.00	7.00	2.00	4.00	6.00	4.00	5.00	4.00	2.00	5.00	3.00	3.00	4.00	6.00	6.00
44	medium	2.03	163.00	52.00	19.57	23.00	5.00	3.00	4.00	5.00	4.00	5.00	3.00	6.00	5.00	6.00	6.00	5.00	6.00	5.00	3.00	3.00	4.00	4.00	5.00	3.00	5.00	5.00	3.00	5.00	5.00	1.00	6.00	5.00	2.00	7.00	2.00	6.00	6.00	5.00	6.00	5.00	5.00	1.00	1.00	4.00	2.00	7.00	7.00
45	medium	1.77	157.00	53.00	21.50	21.00	5.00	4.00	3.00	4.00	5.00	3.00	3.00	5.00	3.00	4.00	4.00	5.00	4.00	4.00	5.00	4.00	4.00	4.00	5.00	4.00	4.00	5.00	4.00	4.00	4.00	4.00	4.00	4.00	4.00	7.00	4.00	4.00	7.00	6.00	5.00	4.00	5.00	4.00	4.00	4.00	6.00	4.00	4.00
46	medium	1.44	170.00	59.00	20.42	19.00	5.00	5.00	4.00	3.00	5.00	5.00	3.00	5.00	3.00	3.00	3.00	5.00	4.00	4.00	3.00	5.00	4.00	5.00	7.00	3.00	3.00	6.00	4.00	3.00	4.00	5.00	4.00	4.00	4.00	7.00	3.00	5.00	6.00	6.00	5.00	4.00	5.00	5.00	4.00	4.00	7.00	3.00	6.00
47	medium	1.65	168.00	56.00	19.84	25.00	5.00	4.00	4.00	4.00	5.00	3.00	3.00	5.00	4.00	3.00	3.00	3.00	3.00	3.00	3.00	5.00	3.00	3.00	3.00	5.00	5.00	3.00	4.00	4.00	4.00	4.00	5.00	4.00	3.00	5.00	3.00	3.00	5.00	5.00	5.00	6.00	5.00	5.00	5.00	5.00	4.00	3.00	5.00
48	medium	2.15	172.00	66.00	22.31	22.00	4.00	1.00	4.00	3.00	5.00	4.00	4.00	2.00	4.00	6.00	3.00	3.00	3.00	3.00	5.00	5.00	3.00	3.00	3.00	4.00	4.00	5.00	4.00	2.00	5.00	6.00	5.00	4.00	3.00	5.00	3.00	4.00	3.00	3.00	3.00	4.00	2.00	2.00	4.00	5.00	5.00	3.00	4.00
49	medium	1.08	165.00	53.00	19.47	23.00	5.00	4.00	4.00	5.00	4.00	4.00	4.00	5.00	2.00	2.00	5.00	4.00	4.00	4.00	5.00	5.00	4.00	5.00	6.00	5.00	4.00	5.00	4.00	4.00	4.00	5.00	5.00	4.00	5.00	6.00	5.00	4.00	5.00	4.00	4.00	4.00	5.00	5.00	4.00	5.00	6.00	5.00	4.00
50	medium	1.78	180.00	74.00	22.84	27.00	5.00	2.00	3.00	3.00	4.00	5.00	4.00	5.00	4.00	3.00	2.00	5.00	3.00	5.00	5.00	3.00	5.00	6.00	6.00	3.00	1.00	6.00	4.00	4.00	3.00	3.00	5.00	5.00	6.00	6.00	4.00	2.00	6.00	5.00	3.00	5.00	4.00	3.00	5.00	6.00	5.00	2.00	1.00
51	medium	1.66	162.00	60.00	22.86	23.00	7.00	6.00	6.00	4.00	5.00	5.00	5.00	5.00	2.00	4.00	5.00	5.00	5.00	5.00	5.00	5.00	4.00	5.00	5.00	3.00	4.00	5.00	5.00	5.00	5.00	3.00	5.00	4.00	5.00	5.00	5.00	4.00	5.00	4.00	4.00	4.00	4.00	5.00	4.00	4.00	5.00	5.00	4.00
52	medium	1.46	163.00	50.00	18.82	21.00	4.00	6.00	5.00	5.00	6.00	4.00	4.00	7.00	5.00	4.00	5.00	4.00	5.00	3.00	4.00	5.00	5.00	3.00	7.00	4.00	3.00	7.00	4.00	5.00	3.00	3.00	6.00	5.00	3.00	7.00	4.00	2.00	7.00	4.00	5.00	3.00	5.00	5.00	5.00	3.00	7.00	4.00	3.00
53	medium	0.90	170.00	66.00	22.84	21.00	6.00	4.00	3.00	5.00	4.00	5.00	5.00	7.00	2.00	2.00	6.00	4.00	3.00	2.00	3.00	4.00	3.00	5.00	3.00	5.00	5.00	2.00	4.00	4.00	3.00	2.00	5.00	5.00	3.00	5.00	5.00	4.00	5.00	5.00	6.00	3.00	5.00	3.00	5.00	5.00	5.00	3.00	5.00
54	medium	0.98	155.00	46.00	19.15	20.00	7.00	4.00	4.00	3.00	4.00	4.00	3.00	3.00	6.00	4.00	5.00	5.00	5.00	4.00	6.00	3.00	3.00	5.00	6.00	3.00	4.00	6.00	4.00	2.00	5.00	3.00	5.00	5.00	3.00	2.00	6.00	4.00	4.00	4.00	5.00	3.00	6.00	2.00	2.00	4.00	2.00	3.00	3.00
55	medium	1.30	167.00	58.00	20.80	19.00	5.00	5.00	3.00	5.00	4.00	5.00	6.00	4.00	4.00	5.00	4.00	4.00	3.00	4.00	5.00	3.00	4.00	4.00	6.00	5.00	4.00	6.00	4.00	3.00	4.00	4.00	5.00	4.00	4.00	6.00	5.00	4.00	6.00	3.00	3.00	4.00	5.00	4.00	5.00	4.00	6.00	5.00	4.00
56	medium	0.92	154.00	50.00	21.08	21.00	6.00	0.00	7.00	4.00	4.00	6.00	4.00	2.00	1.00	1.00	6.00	6.00	0.00	6.00	4.00	4.00	6.00	4.00	6.00	1.00	1.00	6.00	6.00	0.00	6.00	4.00	4.00	6.00	3.00	6.00	1.00	1.00	7.00	6.00	0.00	6.00	3.00	6.00	5.00	4.00	6.00	1.00	1.00
57	medium	1.35	160.00	50.00	19.53	20.00	6.00	5.00	4.00	5.00	3.00	5.00	4.00	3.00	4.00	3.00	5.00	4.00	2.00	4.00	4.00	3.00	5.00	4.00	4.00	3.00	3.00	5.00	4.00	2.00	4.00	5.00	3.00	5.00	4.00	4.00	3.00	3.00	5.00	4.00	2.00	4.00	5.00	3.00	5.00	4.00	4.00	3.00	3.00
58	medium	1.68	165.00	57.00	20.94	21.00	7.00	6.00	3.00	4.00	5.00	4.00	2.00	7.00	5.00	4.00	3.00	7.00	7.00	6.00	6.00	3.00	5.00	4.00	6.00	3.00	4.00	6.00	6.00	6.00	4.00	6.00	3.00	5.00	4.00	6.00	3.00	4.00	5.00	7.00	6.00	6.00	6.00	2.00	6.00	4.00	7.00	3.00	4.00
[truncated: 15 more columns]
