# Supplementary material for: Body weight distortions in an auditory-driven body illusion in subclinical and clinical eating disorders
Source: Sci Rep. 2022 Nov 21;12:20031. doi: 10.1038/s41598-022-24452-7 (PMC9681758; doi:10.1038/s41598-022-24452-7)
Supplement: Supplementary file 3 — Supplementary Information 3. [file 41598_2022_24452_MOESM3_ESM.csv]

Dataset Experiment 2
Variables/grouped data	Explanations
ID	Participant's ID
height	participant's height in cm
weight	participant's weight in kg
bmi	participant's bmi
age	participant's age
Questionnaire data	11 items for each condition (baseline, Control, Low, High): Happiness, Arousal, Dominance, Speed, Weight, Straightness, Agency, Vividness, Surprise, Feet Localization
Body visualization raw data	Body visualization data for baseline and the three sound conditions: baseline_BodyVisualization, Control_BodyVisualization, Low_BodyVisualization, High_BodyVisualization
Weight differential	Difference between represented weight at baseline and actual weight
Body visualization LOG data	Log Body Visualization data for the three sound conditions: LOG_Control_BodyVisualization, LOG_Low_BodyVisualization, LOG_High_BodyVisualization
Gait data	Gait data for the three sound conditions: Acceleration (Zscore_Control_Acceleration, Zscore_Low_Acceleration, Zscore_High_Acceleration) and Stride Time (Zscore_Control_StrideTime, Zscore_Low_StrideTime, Zscore_StrideTime)
					Questionnaire data																																												Body visualization raw data
ID	height	weight	bmi	age	baseline_Happiness	baseline_Arousal	baseline_Dominance	baseline_Speed	baseline_Weight	baseline_Strength	baseline_Straightness	baseline_Agency	baseline_Vividness	baseline_Surprise	baseline_Feetlocalization	Control_Happiness	Control_Arousal	Control_Dominance	Control_Speed	Control_Weight	Control_Strength	Control_Straightness	Control_Agency	Control_Vividness	Control_Surprise	Control_Feetlocalization	Low_Happiness	Low_Arousal	Low_Dominance	Low_Speed	Low_Weight	Low_Strength	Low_Straightness	Low_Agency	Low_Vividness	Low_Surprise	Low_Feetlocalization	High_Happiness	High_Arousal	High_Dominance	High_Speed	High_Weight	High_Strength	High_Straightness	High_Agency	High_Vividness	High_Surprise	High_Feetlocalization	baseline_BodyVisualization
1	178.00	54.80	17.30	19.00	4.00	2.00	2.00	4.00	5.00	4.00	3.00	6.00	4.00	3.00	6.00	6	1	5	7	1	4	7	6	5	6	5	5	1	4	7	1	3	6	3	6	7	4	5	3	4	5	5	4	6	6	4	5	7	53.00
2	155.00	41.10	17.11	19.00	5.00	6.00	4.00	5.00	3.00	5.00	4.00	3.00	3.00	4.00	3.00	3	4	5	4	5	4	4	5	4	7	2	1	7	0	2	7	2	3	6	6	7	5	1	5	3	3	6	3	4	6	5	7	4	36.50
3	162.00	44.70	17.03	31.00	3.00	6.00	0.00	1.00	5.00	1.00	1.00	5.00	2.00	2.00	6.00	2	6	2	5	5	2	2	6	2	4	5	2	8	1	3	6	2	1	6	6	5	5	3	7	1	6	6	5	2	6	2	5	5	33.00
4	173.00	52.40	17.51	21.00	4.00	3.00	3.00	5.00	6.00	5.00	3.00	4.00	5.00	4.00	5.00	5	5	4	5	4	6	4	6	3	4	5	4	7	5	5	4	4	4	5	3	3	5	5	6	5	6	3	6	4	5	4	3	6	63.50
5	165.00	48.50	17.81	22.00	2.00	4.00	3.00	4.00	6.00	1.00	2.00	7.00	4.00	1.00	6.00	5	2	4	5	3	4	4	6	5	1	7	4	3	4	3	7	4	6	6	3	1	7	4	2	4	3	7	3	5	7	4	1	3	47.50
6	162.00	45.00	17.15	45.00	4.00	2.00	2.00	3.00	4.00	2.00	4.00	7.00	4.00	4.00	7.00	4	2	2	4	2	3	4	7	4	1	7	4	3	3	5	2	4	5	7	2	5	7	4	2	1	2	5	3	3	7	5	4	7	29.50
7	159.00	36.40	14.40	31.00	6.00	7.00	2.00	2.00	5.00	2.00	1.00	5.00	5.00	5.00	6.00	6	6	2	3	5	3	3	4	5	5	5	6	6	2	2	6	3	3	5	5	4	4	5	7	1	2	6	2	2	6	6	5	5	29.50
8	153.00	39.20	16.75	18.00	4.00	6.00	2.00	3.00	3.00	3.00	6.00	7.00	4.00	4.00	7.00	4	6	1	2	5	3	6	7	2	1	7	4	5	1	3	6	3	7	7	4	1	7	4	5	1	4	5	3	7	7	4	1	7	39.00
9	164.00	61.70	22.94	23.00	0.00	4.00	0.00	7.00	7.00	1.00	2.00	7.00	4.00	6.00	2.00	2	0	1	6	6	4	0	3	6	6	4	2	1	5	7	3	7	0	3	2	6	2	1	7	0	6	7	7	0	3	1	6	1	89.50
10	169.00	59.00	20.66	29.00	2.00	7.00	3.00	3.00	6.00	4.00	2.00	5.00	4.00	5.00	6.00	0	8	4	6	6	1	2	1	5	5	1	4	8	5	4	6	3	1	3	3	6	5	1	5	1	1	7	2	3	4	5	5	2	57.00
11	159.00	44.20	17.48	28.00	3.00	5.00	4.00	3.00	2.00	2.00	4.00	7.00	2.00	4.00	6.00	5	3	6	4	3	3	4	7	4	2	4	4	5	5	4	4	3	4	6	2	2	4	5	5	5	2	3	3	2	5	4	2	3	28.00
12	165.00	49.80	18.29	18.00	5.00	4.00	4.00	2.00	4.00	3.00	3.00	4.00	6.00	5.00	5.00	4	2	4	3	2	4	5	5	4	5	3	4	0	6	6	4	5	5	4	6	4	3	6	0	5	1	3	5	7	4	7	4	3	56.50
13	152.00	40.49	17.53	49.00	7.00	1.00	5.00	6.00	4.00	6.00	5.00	7.00	7.00	7.00	7.00	8	0	4	7	1	7	6	3	3	3	7	7	3	5	7	1	7	6	7	2	3	7	7	1	5	6	1	7	6	7	7	6	4	37.50
14	167.00	47.50	17.03	21.00	3.00	4.00	2.00	2.00	7.00	4.00	2.00	4.00	2.00	1.00	6.00	3	4	2	1	6	4	2	6	1	1	4	3	4	2	1	6	5	3	6	1	1	3	5	4	3	2	6	4	3	7	1	1	4	48.50
15	165.00	42.50	15.61	24.00	6.00	3.00	4.00	2.00	5.00	4.00	3.00	6.00	1.00	4.00	7.00	7	4	4	3	3	3	6	6	4	7	6	5	5	4	3	5	3	4	4	2	7	6	6	4	4	3	2	3	6	4	4	6	6	45.00
[truncated: 13 more columns]
